# Supplementary material for: Effects of Dietary Yeast β-Glucan Supplementation on Meat Quality, Antioxidant Capacity and Gut Microbiota of Finishing Pigs
Source: Antioxidants (Basel). 2022 Jul 8;11(7):1340. doi: 10.3390/antiox11071340 (PMC9311933; doi:10.3390/antiox11071340)
Supplement: Supplementary file 1 [file antioxidants-11-01340-s001.zip]

Archive with 1 entries (1 files):
- antioxidants-1781217-supplementary.pdf
